# Supplementary material for: Bovine Satellite Cells Isolated after 2 and 5 Days of Tissue Storage Maintain the Proliferative and Myogenic Capacity Needed for Cultured Meat Production
Source: Int J Mol Sci. 2021 Aug 4;22(16):8376. doi: 10.3390/ijms22168376 (PMC8395070; doi:10.3390/ijms22168376)
Supplement: Supplementary file 1 [file ijms-22-08376-s001.zip]

Archive with 1 entries (1 files):
- ijms-1290984-supplementary.pdf
